# Supplementary material for: Scrambled body differentiates body part ownership from the full body illusion
Source: Sci Rep. 2020 Mar 24;10:5274. doi: 10.1038/s41598-020-62121-9 (PMC7093408; doi:10.1038/s41598-020-62121-9)
Supplement: Supplementary file 1 — Supplementary Material [file 41598_2020_62121_MOESM1_ESM.xlsx]

## Sheet: Questionnaire (Experiment 1)
			Normal layout Synchronous								Normal layout Asynchronous								Scrambled Synchronous								Scrambled Asynchronous
		Participants	Q1	Q2	Q3	Q4	Q5	Q6	Q7	Q8	Q1	Q2	Q3	Q4	Q5	Q6	Q7	Q8	Q1	Q2	Q3	Q4	Q5	Q6	Q7	Q8	Q1	Q2	Q3	Q4	Q5	Q6	Q7	Q8
		1	2.5	3	3	2.5	2	3	-3	-3	-3	-3	-3	1	-1	-3	3	-2.5	-0.5	1.5	1.5	0.5	0.5	3	-3	-1	-2.5	-2.5	-2.5	-1.5	-2	-2.5	2.5	-1
		2	1	1.5	1.5	3	0.5	3	-3	-3	-3	-3	-3	-2.5	0	-3	3	-3	-0.5	1	1	1.5	-2	3	-3	0	-3	-3	-3	-1.5	-1.5	-3	0	-3
		3	2	2	2	1	0	2	2	-3	-3	-3	-3	-3	-3	-3	-3	-3	-1	0.5	-0.5	-2	-0.5	1.5	-0.5	-3	-3	-3	-3	-3	-3	-3	-3	-3
		4	1.5	1	1	1	-2.5	3	-3	-3	-2.5	-3	-3	2.5	-2.5	-3	3	-3	-0.5	1	0	-1	-1.5	3	-3	-3	-2	-3	-3	-1	-2	-3	3	-3
		5	0.5	1	1	1.5	0	2	-2	-3	-2.5	-2.5	-2	0	-2	-2	2.5	-3	-1	0	0	-0.5	-1.5	2	-2	-3	-2	-1.5	-1.5	-1	-2	-2.5	2	-3
		6	1	1	1	1	1	3	-3	-3	0	-0.5	-0.5	0.5	0.5	0	0	-3	-1	1	1	-1.5	0.5	3	-3	-3	-2	-2	-2	-1	-0.5	-3	3	-3
		7	2.5	2.5	2.5	1	-0.5	3	-2.5	-3	-3	-3	-3	-1	1	-3	3	-3	-1.5	1.5	2.5	0.5	0.5	2	-0.5	-2	-2.5	-2.5	-2.5	-2.5	1.5	-2.5	1.5	-1.5
		8	2	2	2	2	-2	2	-2	-2	-2.5	-2.5	-2.5	1.5	0.5	-2.5	3	-3	-1	1.5	1.5	-1	1.5	1.5	-1	-2.5	-2.5	-2.5	-2.5	-1	2	-3	3	-3
		9	2.5	3	3	3	1.5	3	-3	-3	-3	-3	-3	1.5	-3	-3	3	-3	-3	0.5	-0.5	-2.5	-3	3	-3	-3	-3	-3	-3	-3	-3	-3	3	-3
		10	2	1.5	1.5	0	0	1.5	1.5	-3	-1.5	-2	-2.5	-0.5	-1	-2	-0.5	-3	-2.5	-0.5	0	-1.5	0.5	0.5	-1	-3	-3	-3	-3	-3	3	-2.5	0	-3
		11	2.5	3	2.5	2	0	2.5	-2.5	-3	3	3	3	2.5	-2	2	-2	-3	0.5	2	2	-0.5	0	3	-3	-3	-2.5	-2	-2	-3	2.5	-2	-0.5	-3
		12	1.5	2.5	2.5	1	1	3	-3	-1.5	-1	-0.5	-1	0	0.5	-0.5	2	-2.5	-0.5	0.5	0	-2.5	-1.5	2	-0.5	-1	-2	-2.5	-2.5	-1.5	-1.5	-3	2.5	0
		13	1.5	2.5	2.5	0.5	-1.5	3	-2.5	-3	-2	-3	-3	1.5	-1.5	-3	3	-3	1	2	2	1	0	2	-2	-3	-3	-3	-3	-0.5	-2.5	-3	0	-3
		14	2.5	2.5	2.5	1	0.5	2.5	-3	-2.5	-3	-3	-2.5	3	-1	-1.5	3	-3	-0.5	3	1.5	-1	-0.5	3	-2.5	-2.5	-2.5	-2.5	-2	1.5	-1.5	-1	2	-2
		15	2	1.5	1.5	1.5	0	2	-2	-2.5	-2	-2	-2	1	0.5	-2	-2	-3	-0.5	1	1	-1	-0.5	2	-2	-2.5	-2.5	-2	-2	-0.5	-2	-2	2	-2
		16	0	2.5	2.5	-1	-1	2.5	0.5	-2.5	-3	-3	-3	-3	-1	-3	-3	-3	-3	2	2	-3	-1.5	2	-0.5	-3	-3	-3	-3	-3	-1	-3	-3	-3
		Mean	1.71875	2.0625	2.03125	1.3125	-0.0625	2.5625	-1.90625	-2.75	-2	-2.125	-2.125	0.3125	-0.9375	-2.03125	1.125	-2.9375	-0.96875	1.15625	0.9375	-0.90625	-0.5625	2.28125	-1.90625	-2.40625	-2.5625	-2.5625	-2.53125	-1.59375	-0.84375	-2.625	1.125	-2.46875
		SD	0.749349	0.704339	0.67242	1.01358	1.18421	0.496078	1.62229	0.433013	1.5411	1.55624	1.51554	1.84454	1.28544	1.38596	2.34854	0.165359	1.06754	0.842592	0.949918	1.25273	1.14394	0.728199	1.03409	0.905172	0.390312	0.463512	0.483113	1.22753	1.90983	0.544862	1.94856	0.892131
		N	16	16	16	16	16	16	16	16	16	16	16	16	16	16	16	16	16	16	16	16	16	16	16	16	16	16	16	16	16	16	16	16
		SE	0.187337	0.176085	0.168105	0.253395	0.296051	0.12402	0.405573	0.108253	0.385276	0.389059	0.378886	0.461136	0.321359	0.346491	0.587134	0.0413399	0.266886	0.210648	0.237479	0.313183	0.285984	0.18205	0.258522	0.226293	0.0975781	0.115878	0.120778	0.306883	0.477458	0.136216	0.487139	0.223033
			Q1	It felt as if the space between the gloves and socks was my body.
			Q2	It felt as if the gloves were of my body.
			Q3	It felt as if the socks were of my body.
			Q4	It seemed as if there is a whole body between the gloves and socks.
			Q5	It felt as if my body was drifting toward the space between the gloves and socks.
			Q6	The movement of the gloves and socks seemed to be my movement.
			Q7	The movement of the gloves and socks seemed to be another person’s movement.
			Q8	It seemed as if my body became a floor.

## Sheet: Drift (Experiment 1)
			x					y
		Experimental trial - Control trial
			x					y
			Normal layout		Scrambled			Normal layout		Scrambled
		Participants	Synchronous	Asynchronous	Synchronous	Asynchronous		Synchronous	Asynchronous	Synchronous	Asynchronous
		1	-0.0435	-0.207	-0.6435	-0.3595		-0.0525	-0.076	-0.029	0.4755
		2	0.1515	-0.3245	-0.0745	-0.173		-0.03	0.467	-0.0055	-0.1015
		3	0.002	-0.126	0.194	-0.1695		0.9125	0.4735	-0.233	1.062
		4	0.0855	0.1075	-0.041	0.185		0.0775	0.1255	0.1535	0.262
		5	-0.2865	-0.1685	-0.1795	-0.3035		0.3785	0.3335	0.524	0.717
		6	-0.3185	-0.266	-0.3245	-0.158		0.041	0.13	-0.04	-0.238
		7	-0.4845	-0.207	-0.246	-0.051		-0.141	0.157	0.427	0.162
		8	0.1055	-0.205	-0.1165	-0.337		0.029	0.069	-0.133	-0.548
		9	0.4345	0.435	-0.441	-0.069		-0.364	-0.7685	-0.759	-0.62
		10	-0.072	-0.3225	-0.346	-0.1575		0.275	0.073	0.1485	-0.0175
		11	-0.1295	0.5605	0.402	0.6475		0.412	0.1445	0.8735	0.61
		12	0.224	-0.46	-0.28	-0.317		0.0615	-0.0855	0.606	0.1805
		13	0.2565	0.0015	-0.024	0.2435		0.0385	0.118	0.025	0.469
		14	-0.273	-0.065	0.1195	-0.1165		0.584	-0.387	0.0255	-0.194
		15	-0.4405	-0.4345	-0.4245	-0.0525		0.293	0.9195	0.596	0.923
		mean	-0.0525667	-0.1121	-0.1617	-0.0792		0.167667	0.1129	0.1453	0.209467
		SD	0.260178	0.280846	0.261741	0.256413		0.305105	0.370894	0.393539	0.487917
		SE	0.0671776	0.0725141	0.0675811	0.0662056		0.0787778	0.0957645	0.101611	0.12598

## Sheet: Questionnaire (Experiment 2)
		Normal layout Synchronous												Normal layout Asynchronous												Scrambled Synchronous												Scrambled Asynchronous
	Participants	Q1	Q2	Q3	Q4	Q5	Q6	Q7	Q8	Q9	Q10	Q11	Q12	Q1	Q2	Q3	Q4	Q5	Q6	Q7	Q8	Q9	Q10	Q11	Q12	Q1	Q2	Q3	Q4	Q5	Q6	Q7	Q8	Q9	Q10	Q11	Q12	Q1	Q2	Q3	Q4	Q5	Q6	Q7	Q8	Q9	Q10	Q11	Q12
	1	0.5	0.5	1	0.5	0.5	0.5	2.5	3	2	3	-3	-3	-1.5	-2	-2.5	-2.5	-2.5	-2.5	0.5	1.5	2	-3	0	-3	-1	-1.5	0.5	-0.5	0.5	-1.5	-2	-1.5	0.5	2	-2.5	0	-3	-3	-3	-3	-3	-3	-3	-3	0.5	-3	3	-2
	2	3	2.5	3	3	3	3	3	3	2.5	3	-3	-3	-2	-3	-2	-2.5	-2.5	-3	0	0	-0.5	-3	3	-3	2	2	3	2.5	3	2.5	1.5	1.5	2	3	-3	-3	-3	-3	-2.5	-3	-2.5	-3	-2.5	-3	-2.5	-3	3	-3
	3	3	3	3	3	3	3	3	3	2	3	-3	-3	-3	-3	-3	-3	-3	-3	-3	-1	0	-3	3	-3	3	2.5	2.5	2.5	2.5	2.5	0	-0.5	1	3	-3	-3	-3	-3	-3	-3	-3	-3	-3	-3	-1	-3	3	-3
	4	1.5	1.5	1.5	1.5	1.5	1.5	0.5	0.5	1	3	-3	-3	-2	-2	-2	-2	-2	-2	-1.5	-1	-1	-3	3	-3	-1	-1	1	1	1	1	-2	-2	-1.5	3	-3	-3	-2	-2	-2	-2	-2	-2	-2	-2.5	-0.5	-3	3	-3
	5	2	0	1.5	0	3	0	-1	-1.5	1	3	-3	-3	-3	-3	-3	-3	-3	-3	1	1.5	1	-3	3	-3	0	0	2	1	3	1	-1	-2	0.5	2	-3	-3	-3	-3	-3	-3	-3	-3	-3	-3	1	-3	-2	-3
	6	3	3	3	3	3	3	2	2.5	2.5	3	-3	-3	-2.5	-2.5	-2.5	-2.5	-2.5	-2.5	2	2	-1	-2	2	-3	1	0.5	2	2	2	2	0	0	0	3	-3	1	-3	-3	-3	-3	-3	-3	-2.5	-2.5	-1	-3	3	0
	7	0.5	0	2	0.5	2	0.5	-0.5	-0.5	-1.5	2	-1.5	-3	-2.5	-2.5	-3	-3	-3	-3	-3	-3	-0.5	-2.5	3	-3	-3	-3	-0.5	1	0	1	-3	-3	-0.5	2	0	-3	-3	-3	-3	-2.5	-3	-2.5	-3	-3	-0.5	-3	3	-3
	8	1.5	1.5	2.5	2.5	1.5	1.5	2	1	1.5	1.5	-3	-3	-2	-2	-2.5	-2.5	-2.5	-2.5	-2	-0.5	-0.5	-2.5	1	-3	-2	0	0.5	1	0	-0.5	-1.5	-1.5	-0.5	1	-2.5	-3	-2	-2	-2	-2	-2	-2	-1.5	0	-1.5	-3	0.5	-3
	9	2	2	1.5	1.5	1.5	1.5	1.5	1.5	1	2	-2	-3	-1.5	-1.5	-1.5	-1.5	-1.5	-1.5	0	0.5	-1.5	-1.5	1.5	-3	1.5	1	1.5	0.5	1.5	1	-0.5	-0.5	1	2	-0.5	-3	-2	-2	-1.5	-1.5	-1.5	-1.5	-1.5	-1.5	-2	-1	1.5	-3
	10	2	2	2	2	2	2	1	1	3	0	0	-3	-3	-3	-3	-3	-3	-3	-3	0	3	-3	3	-3	2	2	1.5	1.5	1.5	1.5	-3	-3	3	2	-3	-3	-3	-3	-3	-3	-3	-3	-3	-3	3	-3	3	-3
	11	1	1.5	2	2	2	2	0	1	1	2	-2.5	-3	-1.5	-1.5	-2	-2	-2	-2	-1.5	0.5	1	-2	0	-2.5	-1	-1	0	1	0.5	1.5	-1.5	-1	1	2	-2	-3	-2	-2	-2	-2	-2	-2	-1.5	-1.5	0	-2	2	-2.5
	12	2	3	2.5	-0.5	2.5	-0.5	2	3	2	3	-2.5	-3	-3	-3	-2.5	-3	-2.5	-3	-0.5	2	2	-3	3	-3	-3	-3	1.5	-2.5	1.5	-2.5	-3	-3	-1.5	2	-2	-3	-3	-3	-2	-3	-2	-3	-3	-3	0	-3	3	-3
	13	2.5	2.5	2.5	2.5	2.5	2.5	2.5	2.5	2.5	2.5	-3	-3	-3	-3	-3	-3	-3	-3	-1.5	-1.5	-2	-3	3	-3	-3	-3	1	1	1	1	-3	-3	-1	2	-3	-3	-3	-3	-3	-3	-3	-3	-3	-3	0.5	-3	3	-3
	14	3	3	3	3	3	3	2.5	2.5	-2	2.5	-2.5	-2	0	-1.5	0	-1.5	0	-1.5	-1	-0.5	-2	-0.5	0.5	-2	0.5	0.5	2.5	2.5	2.5	2.5	-2	-2	-2	2.5	-2	-2	-3	-3	-3	-3	-3	-3	-3	-3	-2	-3	1.5	-2
	15	1.5	0	1.5	1	1.5	1	1	-0.5	1	1.5	-3	-3	1.5	-0.5	-0.5	-0.5	0.5	-0.5	1.5	-1.5	1	-0.5	0	-3	-1	0	2	1	1.5	1.5	-1	-2.5	1.5	2	-0.5	-3	-0.5	-0.5	0.5	-2	0.5	-2	-1.5	-0.5	2	-0.5	0	-3
	16	1.5	1	2	1	1.5	0.5	1	1.5	1.5	1.5	-3	-3	-3	-3	-3	-3	-3	-3	2	2	0	-3	3	-3	-1.5	-2.5	1	-2	0.5	-2.5	-2.5	-3	1	1.5	-2	-3	-3	-3	-2	-3	-2	-3	-2.5	-2.5	1.5	-3	3	-3
	Mean	1.90625	1.6875	2.15625	1.65625	2.125	1.5625	1.4375	1.46875	1.3125	2.28125	-2.5625	-2.9375	-2	-2.3125	-2.25	-2.40625	-2.21875	-2.4375	-0.625	0.0625	0.0625	-2.40625	2	-2.90625	-0.40625	-0.40625	1.375	0.84375	1.40625	0.75	-1.53125	-1.6875	0.28125	2.1875	-2.1875	-2.5	-2.59375	-2.59375	-2.34375	-2.625	-2.34375	-2.625	-2.46875	-2.375	-0.15625	-2.65625	2.09375	-2.65625
	SD	0.841006	1.12361	0.651121	1.15063	0.763763	1.15289	1.22304	1.43142	1.36473	0.85574	0.813941	0.25	1.25167	0.771902	0.912871	0.735272	1.06409	0.75	1.71756	1.48183	1.48183	0.879749	1.27802	0.271953	1.91676	1.83683	0.957427	1.4459	0.986893	1.64317	1.30982	1.31498	1.37803	0.57373	1.01448	1.21106	0.712244	0.712244	0.9259	0.532291	0.9259	0.532291	0.64469	0.974679	1.53535	0.78991	1.47443	0.78991
	N	16	16	16	16	16	16	16	16	16	16	16	16	16	16	16	16	16	16	16	16	16	16	16	16	16	16	16	16	16	16	16	16	16	16	16	16	16	16	16	16	16	16	16	16	16	16	16	16
	SE	0.210252	0.280903	0.16278	0.287658	0.190941	0.288224	0.305761	0.357855	0.341184	0.213935	0.203485	0.0625	0.312916	0.192976	0.228218	0.183818	0.266023	0.1875	0.429389	0.370459	0.370459	0.219937	0.319505	0.0679882	0.479189	0.459208	0.239357	0.361475	0.246723	0.410792	0.327455	0.328744	0.344507	0.143433	0.25362	0.302765	0.178061	0.178061	0.231475	0.133073	0.231475	0.133073	0.161172	0.24367	0.383837	0.197478	0.368609	0.197478
	Q1	It felt as if the space between the gloves and socks in front of the mirror was my body.
	Q2	It felt as if the space between the gloves and socks in the mirror was my body.
	Q3	It felt as if the gloves in front of the mirror were part of my body.
	Q4	It felt as if the gloves in the mirror were part of my body.
	Q5	It felt as if the socks in front of the mirror were part of my body.
	Q6	It felt as if the socks in the mirror were part of my body.
	Q7	It seemed as if I could perceive a whole body between the gloves and socks in front of the mirror.
	Q8	It seemed as if I could perceive a whole body between the gloves and socks in the mirror.
	Q9	It felt as if I was cut by the cutter.
	Q10	The movement of the gloves and socks seemed to be my movement.
	Q11	The movement of the gloves and socks seemed to be another person’s movement.
	Q12	It seemed as if my body became a floor.

## Sheet: SCR (Experiment 2)
		Normal layout		Scrambled
	Participants	Synchronous	Asynchronous	Synchronous	Asynchronous
	1	0.0366211	0.320435	0.0305176	0.0289917
	2	1.74713	3.09982	1.24893	1.61362
	3	1.53275	2.70081	1.49841	0.485992
	4	0.673676	0.43869	0.388336	0.648499
	5	0.937653	0.301361	2.95715	0.8255
	6	0.728607	0.0831604	0.267029	1.36795
	7	0.0640869	0.334167	0.114441	0.769043
	8	0.371552	0.804901	0.469208	0.14801
	9	0.0144958	0.508118	1.39694	0.292206
	10	0.164032	0.0213476	0.0404358	0.075531
	11	1.62735	0.745392	1.38779	0.0579834
	12	0.0541687	0.15564	0.161743	0.252533
	13	0.0167847	0.0289917	0.0793457	0.00915527
	14	0.0335693	0.120544	0.00915527	0.0274658
	15	0.230408	0.457764	0.413513	1.04675
	16	0.635529	0.315094	2.52228	1.92947
	Mean	0.554276	0.652265	0.811577	0.598669
	SD	0.612663	0.90962	0.927795	0.614848
	N	16	16	16	16
	SE	0.153166	0.227405	0.231949	0.153712

## Sheet: SCR (Experiment 3)
			Normal layout		Scrambled
		Participants	Synchronous	Asynchronous	Synchronous	Asynchronous
		1	4.33967	4.77533	1.905	1.19767
		2	0.542667	1.74367	3.43267	0.0766667
		3	1.787	2.254	2.008	1.02633
		4	2.065	2.31233	1.742	2.30867
		5	0.199667	1.34767	2.76567	0.359667
		6	0.159	0.102333	2.10933	0.0703333
		7	0.111333	0.139333	0.064	0.024
		8	6.08333	2.48867	2.01367	2.12167
		9	2.68033	0.673333	2.54767	2.12167
		10	0.182333	2.887	3.99233	1.35233
		11	2.98267	0.532	0.457333	0.085
		12	2.68733	1.63533	0.0226667	3.361
		13	3.50133	5.66067	4.573	4.61567
		14	4.79967	1.59567	0.695667	1.76
		15	0.117333	0.044	0.091	0.420667
		16	0.694667	0.441333	1.01533	1.138
		17	1.68967	5.865	2.74	0.0673333
		18	0.374333	0.116667	0.389333	0.0183333
		19	4.437	3.60467	4.70667	3.91533
		20	1.97133	1.507	0.932	2.21833
		Mean	2.07028	1.9863	1.91017	1.41293
		SD	1.83021	1.80075	1.47642	1.38214
		N	20	20	20	20
		SE	0.409248	0.40266	0.330137	0.309056
